# Supplementary material for: Phenolic Compounds of Rose Hips of Some Rosa Species and Their Hybrids Native Grown in the South-West of Slovenia during a Two-Year Period (2020–2021)
Source: Foods. 2023 May 11;12(10):1952. doi: 10.3390/foods12101952 (PMC10217035; doi:10.3390/foods12101952)
Supplement: Supplementary file 1 [file foods-12-01952-s001.zip]

Archive with 1 entries (1 files):
- foods-2349152-supplementary.pdf
